# Supplementary material for: USP14-regulated allostery of the human proteasome by time-resolved cryo-EM
Source: Nature. 2022 Apr 27;605(7910):567–74. doi: 10.1038/s41586-022-04671-8 (PMC9117149; doi:10.1038/s41586-022-04671-8)
Supplement: Supplementary file 4 — Source Data Fig. 2 [file 41586_2022_4671_MOESM4_ESM.xlsx]

## Sheet: Sheet1
	1	2	3	ave-con	1-con	2-con	3-con	ave/WT	1 % WT	2 % WT	3 % WT
control	2.39032	2.27844	2.30449	2.32442										1	2	3	4	5	6	7	8	9	p-value
WT	5.32336	5.59426	5.68475	2.32442	2.99894	3.26984	3.36033	3.20971	93.4336	101.874	104.693		WT	93.4336	101.874	104.693	93.9879	97.9425	108.07	93.5908	95.0529	111.356
C114A	2.32612	2.38702	2.4245	2.32442	0.00170333	0.0626033	0.100083	3.20971	0.0530682	1.95044	3.11815		C114A	0.0530682	1.95044	3.11815	-3.26722	3.77689	-3.9799	0.0158985	-6.44683	8.70838	8.11e-17
E202K	2.38903	2.42399	2.40813	2.32442	0.0646133	0.0995733	0.0837133	3.20971	2.01306	3.10226	2.60813		E202K	2.01306	3.10226	2.60813	2.84036	13.022	19.0912	17.1817	7.19178	22.6951	2.21e-14
F331A,Y333H	2.70063	3.23836	2.92087	2.32442	0.376213	0.913943	0.596453	3.20971	11.7211	28.4744	18.5828		F331A,Y333H	11.7211	28.4744	18.5828	14.0077	30.5397	22.2735	16.0961	1.2838	30.1628	6.97e-13
F332A	3.44035	3.05694	3.24954	2.32442	1.11593	0.732523	0.925123	3.20971	34.7675	22.8221	28.8227		F332A	34.7675	22.8221	28.8227	27.7152	23.425	43.643	33.7831	42.9662	38.3749	1.45e-12
K334Q	2.66703	2.39152	2.45654	2.32442	0.342613	0.0671033	0.132123	3.20971	10.6743	2.09064	4.11637		K334Q	10.6743	2.09064	4.11637	-3.26682	0.759196	0.107419	-4.35788	5.94432	5.17495	1.23e-16
V343A,L344A	2.35903	2.43218	2.53495	2.32442	0.0346133	0.107763	0.210533	3.20971	1.0784	3.35742	6.55927		V343A,L344A	1.0784	3.35742	6.55927	6.66955	-2.70861	-1.41312	-1.47118	5.14486	1.64492	5.47e-14
W472A	3.28156	2.63278	2.81854	2.32442	0.957143	0.308363	0.494123	3.20971	29.8203	9.60721	15.3947		W472A	29.8203	9.60721	15.3947	5.00542	17.7546	15.2774	11.3538	21.1938	25.8963	5.71e-14
control	1.41053	1.64355	1.61337	1.55582
WT	3.88613	3.98418	4.23527	1.55582	2.33031	2.42836	2.67945	2.47938	93.9879	97.9425	108.07
C114A	1.47481	1.64946	1.45714	1.55582	-0.0810067	0.0936433	-0.0986767	2.47938	-3.26722	3.77689	-3.9799
E202K	1.62624	1.87868	2.02916	1.55582	0.0704233	0.322863	0.473343	2.47938	2.84036	13.022	19.0912
F331A,Y333H	1.90312	2.31301	2.10806	1.55582	0.347303	0.757193	0.552243	2.47938	14.0077	30.5397	22.2735
F332A	2.24298	2.13661	2.63789	1.55582	0.687163	0.580793	1.08207	2.47938	27.7152	23.425	43.643
K334Q	1.47482	1.57464	1.55848	1.55582	-0.0809967	0.0188233	0.00266333	2.47938	-3.26682	0.759196	0.107419
V343A,L344A	1.72118	1.48866	1.52078	1.55582	0.165363	-0.0671567	-0.0350367	2.47938	6.66955	-2.70861	-1.41312
W472A	1.67992	1.99602	1.9346	1.55582	0.124103	0.440203	0.378783	2.47938	5.00542	17.7546	15.2774
control	1.65466	1.51388	1.39518	1.52124
WT	3.16954	3.19529	3.48242	1.52124	1.6483	1.67405	1.96118	1.76118	93.5908	95.0529	111.356
C114A	1.52152	1.4077	1.67461	1.52124	0.00028	-0.11354	0.15337	1.76118	0.0158985	-6.44683	8.70838
E202K	1.82384	1.6479	1.92094	1.52124	0.3026	0.12666	0.3997	1.76118	17.1817	7.19178	22.6951
F331A,Y333H	1.80472	1.54385	2.05246	1.52124	0.28348	0.02261	0.53122	1.76118	16.0961	1.2838	30.1628
F332A	2.11622	2.27795	2.19709	1.52124	0.59498	0.75671	0.67585	1.76118	33.7831	42.9662	38.3749
K334Q	1.44449	1.62593	1.61238	1.52124	-0.07675	0.10469	0.09114	1.76118	-4.35788	5.94432	5.17495
V343A,L344A	1.49533	1.61185	1.55021	1.52124	-0.02591	0.09061	0.02897	1.76118	-1.47118	5.14486	1.64492
W472A	1.7212	1.8945	1.97732	1.52124	0.19996	0.37326	0.45608	1.76118	11.3538	21.1938	25.8963
