# Supplementary material for: USP14-regulated allostery of the human proteasome by time-resolved cryo-EM
Source: Nature. 2022 Apr 27;605(7910):567–74. doi: 10.1038/s41586-022-04671-8 (PMC9117149; doi:10.1038/s41586-022-04671-8)
Supplement: Supplementary file 5 — Source Data Fig. 3 [file 41586_2022_4671_MOESM5_ESM.xlsx]

## Sheet: Fig.3c
	RPT1-Y249	RPT2-Y259	RPT6-F223	RPT3-Y239	RPT4-Y207	RPT5-F260
EA1UBL	37.3	34.6	47.9	55.9	47.5	41.9
ED4USP14	35.3	29.2	51.8	49.4	43.6	39.6
ED5USP14	53.4	52.4	49.1	45.3	41.1	36.6
ED0USP14	53.5	52.4	45.3	41	36.1	32
ED1USP14	52.5	51.1	44.7	40.1	34.7	47.9
ED2.0USP14	50.8	47.8	42.3	36.9	37.2	52.1
ED2.1USP14	50	46.4	40.2	34.6	37.6	55.4

## Sheet: Fig.3d
	RPT1-Y249	RPT2-Y259	RPT6-F223	RPT3-Y239	RPT4-Y207	RPT5-F260
ED4USP14	3.68	4.15	6.92	3.13	3.55	3.12
ED5USP14	19.6	14.75	4.2	3.34	3.49	3.47
ED0USP14	18.68	4.17	3.17	3.89	3.76	5.29
ED1USP14	17.21	3.54	3.22	3.57	4.44	13.61
ED2.0USP14	3.84	3.47	3.59	3.58	14.76	8.42
ED2.1USP14	3.09	3.73	3.19	3.38	14.33	4.36

## Sheet: Fig.3k
	Y285	R371	K375	N383
SBUSP14	11.368	12.205	8.117	9.287
SCUSP14	11.223	13.314	9.838	10
SD4USP14	9.8	11.237	9.035	6.924
SD5USP14	8.213	14.976	10.586	6.36
ED4USP14	8.639	8.759	9.061	5.887
ED5USP14	8.073	14.811	13.53	11.355
ED0USP14	12.15	20.594	18.798	12.255
ED1USP14	14.231	23.744	20.37	16.925
ED2.0USP14	15.993	31.798	27.782	19.248
ED2.1USP14	15.336	32.392	28.325	19.661

## Sheet: Fig.3l
group	w1	w2	w3	ave-blank	w1-blank	w2-blank	w3-blank	con-w1	con-w2	con-w3	ave of W/O	w1 % W/O	w2 % W/O	w3 % W/O
blank	0.11998	0.114736	0.115837	0.116851
W/O	0.150299	0.148005	0.151484	0.116851	0.033448	0.031154	0.034633	2.83687	2.67408	2.92096	2.81064	100.933	95.1414	103.925
WT	0.158368	0.153633	0.155094	0.116851	0.041517	0.036782	0.038243	3.40947	3.07346	3.17714	2.81064	121.306	109.351	113.04		Phosphate Con	uM	OD1	OD2	OD3	ave		con
Y285A	0.143493	0.146488	0.14983	0.116851	0.026642	0.029637	0.032979	2.3539	2.56643	2.80359	2.81064	83.7495	91.3113	99.7492			40	0.709325	0.661353	0.655223	0.6753	0.100225	0.575075
R371A	0.157939	0.16235	0.15753	0.116851	0.041088	0.045499	0.040679	3.37903	3.69205	3.35	2.81064	120.223	131.36	119.19			32	0.50923	0.504462	0.515416	0.509703	0.100225	0.409478
Y285A,R371A	0.148859	0.15283	0.149745	0.116851	0.032008	0.035979	0.032894	2.73468	3.01648	2.79756	2.81064	97.2976	107.324	99.5346			24	0.449793	0.425221	0.431865	0.435626	0.100225	0.335401
K375Q	0.148269	0.141616	0.148552	0.116851	0.031418	0.024765	0.031701	2.69282	2.2207	2.7129	2.81064	95.808	79.0105	96.5225			16	0.337336	0.325367	0.336347	0.333017	0.100225	0.232792
N383A	0.139105	0.140271	0.143699	0.116851	0.022254	0.02342	0.026848	2.04251	2.12525	2.36851	2.81064	72.6707	75.6146	84.2697			12	0.263241	0.258942	0.241957	0.254713	0.100225	0.154488
																	8	0.212324	0.20945	0.21623	0.212668	0.100225	0.112443
																	4	0.154335	0.165667	0.133998	0.151333	0.100225	0.0511083
blank	0.109214	0.109296	0.106081	0.108197													0	0.105131	0.097334	0.09821	0.100225
W/O	0.140396	0.138761	0.136904	0.108197	0.032199	0.030564	0.028707	2.74824	2.63221	2.50043	2.62696	104.617	100.2	95.1835
WT	0.138211	0.139711	0.143787	0.108197	0.030014	0.031514	0.03559	2.59318	2.69963	2.98887	2.62696	98.7142	102.766	113.777
Y285A	0.138262	0.136993	0.137548	0.108197	0.030065	0.028796	0.029351	2.5968	2.50675	2.54614	2.62696	98.8519	95.4239	96.9232
R371A	0.145746	0.150507	0.146447	0.108197	0.037549	0.04231	0.03825	3.12789	3.46574	3.17763	2.62696	119.069	131.93	120.962
Y285A,R371A	0.138329	0.142831	0.13613	0.108197	0.030132	0.034634	0.027933	2.60156	2.92103	2.44551	2.62696	99.0329	111.194	93.0927
K375Q	0.143388	0.140882	0.137721	0.108197	0.035191	0.032685	0.029524	2.96056	2.78273	2.55841	2.62696	112.699	105.929	97.3905
N383A	0.134012	0.131154	0.136854	0.108197	0.025815	0.022957	0.028657	2.29521	2.0924	2.49689	2.62696	87.3713	79.6509	95.0485
blank	0.119203	0.115617	0.119906	0.118242
W/O	0.143545	0.142702	0.145826	0.118242	0.025303	0.02446	0.027584	2.25888	2.19905	2.42074	2.29289	98.5165	95.9075	105.576
WT	0.149808	0.14441	0.146724	0.118242	0.031566	0.026168	0.028482	2.70332	2.32026	2.48447	2.29289	117.9	101.194	108.355
Y285A	0.140723	0.134559	0.143105	0.118242	0.022481	0.016317	0.024863	2.05862	1.6212	2.22765	2.29289	89.7827	70.7056	97.1547
R371A	0.155136	0.155445	0.156556	0.118242	0.036894	0.037203	0.038314	3.08141	3.10334	3.18218	2.29289	134.39	135.346	138.784
Y285A,R371A	0.144814	0.144587	0.148934	0.118242	0.026572	0.026345	0.030692	2.34893	2.33282	2.6413	2.29289	102.444	101.741	115.195
K375Q	0.144676	0.144926	0.14905	0.118242	0.026434	0.026684	0.030808	2.33914	2.35688	2.64953	2.29289	102.017	102.791	115.554
N383A	0.139564	0.138241	0.142074	0.118242	0.021322	0.019999	0.023832	1.97637	1.88249	2.15449	2.29289	86.1957	82.1011	93.9639
		1	2	3	4	5	6	7	8	9	p-value
	W/O	100.933	95.1414	103.925	104.617	100.2	95.1835	98.5165	95.9075	105.576	0.0045
	WT	121.306	109.351	113.04	98.7142	102.766	113.777	117.9	101.194	108.355
	Y285A	83.7495	91.3113	99.7492	98.8519	95.4239	96.9232	89.7827	70.7056	97.1547	0.0004
	R371A	120.223	131.36	119.19	119.069	131.93	120.962	134.39	135.346	138.784	0.0001
	Y285A,R371A	97.2976	107.324	99.5346	99.0329	111.194	93.0927	102.444	101.741	115.195	0.0748
	K375Q	95.808	79.0105	96.5225	112.699	105.929	97.3905	102.017	102.791	115.554	0.0643
	N383A	72.6707	75.6146	84.2697	87.3713	79.6509	95.0485	86.1957	82.1011	93.9639	2.56e-06
