# Supplementary material for: USP14-regulated allostery of the human proteasome by time-resolved cryo-EM
Source: Nature. 2022 Apr 27;605(7910):567–74. doi: 10.1038/s41586-022-04671-8 (PMC9117149; doi:10.1038/s41586-022-04671-8)
Supplement: Supplementary file 6 — Source Data Extended Data Fig. 1 [file 41586_2022_4671_MOESM6_ESM.xlsx]

## Sheet: ExtFig.1k
W/O	value		/0min	%0min		WT	value		/0min	%0min
0min	60544.3	60544.3	1	100			52041.4	52041.4	1	100
0.5min	60588.7	60544.3	1.00073	100.073			51279.3	52041.4	0.985356	98.5356
1min	57440.1	60544.3	0.948727	94.8727			48106.6	52041.4	0.924392	92.4392
5min	32485.2	60544.3	0.536551	53.6551			33773.5	52041.4	0.648974	64.8974
10min	19343.9	60544.3	0.3195	31.95			32082.4	52041.4	0.616478	61.6478
30min	8640	60544.3	0.142705	14.2705			16546.2	52041.4	0.317943	31.7943
0min	75288.9	75288.9	1	100			49933.2	49933.2	1	100
0.5min	71917.3	75288.9	0.955217	95.5217			48469.6	49933.2	0.970687	97.0687
1min	72449.7	75288.9	0.962289	96.2289			48068.4	49933.2	0.962654	96.2654
5min	41537.5	75288.9	0.551707	55.1707			34076.9	49933.2	0.682448	68.2448
10min	28096.9	75288.9	0.373188	37.3188			28829.6	49933.2	0.577364	57.7364
30miin	7110.52	75288.9	0.0944431	9.44431			14842.1	49933.2	0.29724	29.724
0min	55827.3	55827.3	1	100			45880.1	45880.1	1	100
0.5min	52335.8	55827.3	0.937458	93.7458			46640.7	45880.1	1.01658	101.658
1min	52007.4	55827.3	0.931576	93.1576			40709.5	45880.1	0.887303	88.7303
5min	31667.7	55827.3	0.567244	56.7244			32494.3	45880.1	0.708244	70.8244
10min	15793.4	55827.3	0.282898	28.2898			19555.6	45880.1	0.426233	42.6233
30min	2414.3	55827.3	0.0432459	4.32459			10332.5	45880.1	0.225207	22.5207

## Sheet: ExtFig.1l
NanoTemper Technologies	NanoTemper Technologies		NanoTemper Technologies	NanoTemper Technologies		NanoTemper Technologies	NanoTemper Technologies
MO.Affinity Analysis v2.3	MO.Affinity Analysis v2.3		MO.Affinity Analysis v2.3	MO.Affinity Analysis v2.3		MO.Affinity Analysis v2.3	MO.Affinity Analysis v2.3
Origin of exported data	Origin of exported data		Origin of exported data	Origin of exported data		Origin of exported data	Origin of exported data
Project Title:			Project Title:			Project Title:
Comment:			Comment:			Comment:
Project File Path:			Project File Path:			Project File Path:
Analysis-Set Name:	Analysis-Set #1		Analysis-Set Name:	Analysis-Set #1		Analysis-Set Name:	Analysis-Set #1
Exported from:	Dose-Response (Grouped)		Exported from:	Dose-Response (Grouped)		Exported from:	Dose-Response (Grouped)
Exported on:	2021-11-03 16:03:49		Exported on:	2021-11-03 19:56:13		Exported on:	2021-11-03 19:57:44
Analysis Settings	Analysis Settings		Analysis Settings	Analysis Settings		Analysis Settings	Analysis Settings
Type of Analysis:	MST		Type of Analysis:	MST		Type of Analysis:	MST
Evaluation strategy:	Manual		Evaluation strategy:	Manual		Evaluation strategy:	Manual
Cold Region Start:	-1		Cold Region Start:	-1		Cold Region Start:	-1
Cold Region End:	0		Cold Region End:	0		Cold Region End:	0
Hot Region Start:	0.5		Hot Region Start:	0.5		Hot Region Start:	0.5
Hot Region End:	1.5		Hot Region End:	1.5		Hot Region End:	1.5
Sample Information	Sample Information		Sample Information	Sample Information		Sample Information	Sample Information
Capillary Type:	Monolith NT.115 Capillary		Capillary Type:	Monolith NT.115 Capillary		Capillary Type:	Monolith NT.115 Capillary
Target:	26s		Target:	26s		Target:	26s
TargetConcentration:	1.5e-08		TargetConcentration:	1.5e-08		TargetConcentration:	1.5e-08
Ligand:	usp14		Ligand:	usp14		Ligand:	usp14
Measurement Settings	Measurement Settings		Measurement Settings	Measurement Settings		Measurement Settings	Measurement Settings
MST-Power:	Medium		MST-Power:	Medium		MST-Power:	Medium
Excitation-Power:	20		Excitation-Power:	20		Excitation-Power:	20
Excitation type:	Nano - RED		Excitation type:	Nano - RED		Excitation type:	Nano - RED
Thermostat Setpoint:	(disabled)		Thermostat Setpoint:	(disabled)		Thermostat Setpoint:	(disabled)
Fit Results (Kd)	Fit Results (Kd)		Fit Results (Kd)	Fit Results (Kd)		Fit Results (Kd)	Fit Results (Kd)
Fit Model:	Kd		Fit Model:	Kd		Fit Model:	Kd
Bound	922.889		Bound	922.42		Bound	922.762
Unbound	927.999		Unbound	927.682		Unbound	927.777
Kd	1.12838e-07		Kd	1.07824e-07		Kd	1.03354e-07
TargetConc	00:00:00.001000		TargetConc	00:00:00.001000		TargetConc	00:00:00.001000
Standard Deviation:	0.626949		Standard Deviation:	0.632246		Standard Deviation:	0.453512
Kd Confidence:	4.63497e-08		Kd Confidence:	4.32893e-08		Kd Confidence:	3.11731e-08
Dose Response Curve	Dose Response Curve	Dose Response Curve	Dose Response Curve	Dose Response Curve	Dose Response Curve	Dose Response Curve	Dose Response Curve	Dose Response Curve
Ligand Concentration [M]	Fnorm [‰]	Error Value	Ligand Concentration [M]	Fnorm [‰]	Error Value	Ligand Concentration [M]	Fnorm [‰]	Error Value
4e-06	923.187	0	4e-06	922.383	0	4e-06	922.922	0
2e-06	924.218	0	2e-06	923.79	0	2e-06	923.34	0
1e-06	922.616	0	1e-06	922.242	0	1e-06	923.03	0
5e-07	923.33	0	5e-07	922.401	0	5e-07	922.84	0
2.5e-07	923.766	0	2.5e-07	924.499	0	2.5e-07	924.796	0
1.25e-07	926.051	0	1.25e-07	925.743	0	1.25e-07	925.746	0
6.25e-08	926.786	0	6.25e-08	925.742	0	6.25e-08	925.877	0
3.125e-08	927.201	0	3.125e-08	926.612	0	3.125e-08	926.238	0
1.5625e-08	927.473	0	1.5625e-08	926.242	0	1.5625e-08	926.931	0
7.8125e-09	927.32	0	7.8125e-09	926.739	0	7.8125e-09	927.235	0
3.90625e-09	926.887	0	3.90625e-09	927.328	0	3.90625e-09	927.284	0
1.95312e-09	927.543	0	1.95312e-09	927.552	0	1.95312e-09	927.313	0
9.76562e-10	927.994	0	9.76562e-10	927.931	0	9.76562e-10	927.831	0
4.88281e-10	928.122	0	4.88281e-10	927.793	0	4.88281e-10	927.85	0
2.44141e-10	928.614	0	2.44141e-10	927.938	0	2.44141e-10	928.307	0
1.2207e-10	928.35	0	1.2207e-10	928.284	0	1.2207e-10	928.316	0

## Sheet: ExtFig.1m
NanoTemper Technologies	NanoTemper Technologies		NanoTemper Technologies	NanoTemper Technologies		NanoTemper Technologies	NanoTemper Technologies
MO.Affinity Analysis v2.3	MO.Affinity Analysis v2.3		MO.Affinity Analysis v2.3	MO.Affinity Analysis v2.3		MO.Affinity Analysis v2.3	MO.Affinity Analysis v2.3
Origin of exported data	Origin of exported data		Origin of exported data	Origin of exported data		Origin of exported data	Origin of exported data
Project Title:			Project Title:			Project Title:
Comment:			Comment:			Comment:
Project File Path:			Project File Path:			Project File Path:
Analysis-Set Name:	Analysis-Set #1		Analysis-Set Name:	Analysis-Set #1		Analysis-Set Name:	Analysis-Set #1
Exported from:	Dose-Response (Grouped)		Exported from:	Dose-Response (Grouped)		Exported from:	Dose-Response (Grouped)
Exported on:	2021-11-03 18:45:46		Exported on:	2021-11-03 18:44:18		Exported on:	2021-11-03 18:42:24
Analysis Settings	Analysis Settings		Analysis Settings	Analysis Settings		Analysis Settings	Analysis Settings
Type of Analysis:	MST		Type of Analysis:	MST		Type of Analysis:	MST
Evaluation strategy:	Manual		Evaluation strategy:	Manual		Evaluation strategy:	Manual
Cold Region Start:	-1		Cold Region Start:	-1		Cold Region Start:	-1
Cold Region End:	0		Cold Region End:	0		Cold Region End:	0
Hot Region Start:	0.5		Hot Region Start:	0.5		Hot Region Start:	0.5
Hot Region End:	1.5		Hot Region End:	1.5		Hot Region End:	1.5
Sample Information	Sample Information		Sample Information	Sample Information		Sample Information	Sample Information
Capillary Type:	Monolith NT.115 Capillary		Capillary Type:	Monolith NT.115 Capillary		Capillary Type:	Monolith NT.115 Capillary
Target:	26s		Target:	26s		Target:	26s
TargetConcentration:	1.5e-08		TargetConcentration:	1.5e-08		TargetConcentration:	1.5e-08
Ligand:	ubl		Ligand:	ubl		Ligand:	ubl
Measurement Settings	Measurement Settings		Measurement Settings	Measurement Settings		Measurement Settings	Measurement Settings
MST-Power:	Medium		MST-Power:	Medium		MST-Power:	Medium
Excitation-Power:	20		Excitation-Power:	20		Excitation-Power:	20
Excitation type:	Nano - RED		Excitation type:	Nano - RED		Excitation type:	Nano - RED
Thermostat Setpoint:	(disabled)		Thermostat Setpoint:	(disabled)		Thermostat Setpoint:	(disabled)
Fit Results (Kd)	Fit Results (Kd)		Fit Results (Kd)	Fit Results (Kd)		Fit Results (Kd)	Fit Results (Kd)
Fit Model:	Kd		Fit Model:	Kd		Fit Model:	Kd
Bound	922.805		Bound	923.185		Bound	923.411
Unbound	927.919		Unbound	927.85		Unbound	927.946
Kd	1.16925e-07		Kd	1.18581e-07		Kd	1.75588e-07
TargetConc	00:00:00.001000		TargetConc	00:00:00.001000		TargetConc	00:00:00.001000
Standard Deviation:	0.6421		Standard Deviation:	0.707546		Standard Deviation:	0.413242
Kd Confidence:	6.42242e-08		Kd Confidence:	7.8912e-08		Kd Confidence:	7.7651e-08
Dose Response Curve	Dose Response Curve	Dose Response Curve	Dose Response Curve	Dose Response Curve	Dose Response Curve	Dose Response Curve	Dose Response Curve	Dose Response Curve
Ligand Concentration [M]	Fnorm [‰]	Error Value	Ligand Concentration [M]	Fnorm [‰]	Error Value	Ligand Concentration [M]	Fnorm [‰]	Error Value
1e-06	922.597	0	1e-06	923.008	0	1e-06	923.801	0
5e-07	924.336	0	5e-07	924.343	0	5e-07	924.701	0
2.5e-07	924.973	0	2.5e-07	925.691	0	2.5e-07	925.936	0
1.25e-07	925.587	0	1.25e-07	925.372	0	1.25e-07	926.044	0
6.25e-08	926.379	0	6.25e-08	926.771	0	6.25e-08	926.389	0
3.125e-08	926.311	0	3.125e-08	926.113	0	3.125e-08	927.513	0
1.5625e-08	926.503	0	1.5625e-08	926.48	0	1.5625e-08	926.85	0
7.8125e-09	926.8	0	7.8125e-09	926.783	0	7.8125e-09	927.408	0
3.90625e-09	927.502	0	3.90625e-09	927.466	0	3.90625e-09	927.99	0
1.95312e-09	927.796	0	1.95312e-09	927.536	0	1.95312e-09	927.732	0
9.76562e-10	927.99	0	9.76562e-10	927.85	0	9.76562e-10	927.824	0
4.88281e-10	928.131	0	4.88281e-10	928.519	0	4.88281e-10	928.204	0
2.44141e-10	928.929	0	2.44141e-10	928.693	0	2.44141e-10	928.411	0
1.2207e-10	928.516	0	1.2207e-10	928.474	0	1.2207e-10	928.312	0
Outlier:0.000004	923.85	0	Outlier:0.000004	923.452	0	Outlier:0.000004	922.674	0
Outlier:0.000002	923.434	0	Outlier:0.000002	924.86	0	Outlier:0.000002	923.377	0

## Sheet: ExtFig.1n
NanoTemper Technologies	NanoTemper Technologies		NanoTemper Technologies	NanoTemper Technologies		NanoTemper Technologies	NanoTemper Technologies
MO.Affinity Analysis v2.3	MO.Affinity Analysis v2.3		MO.Affinity Analysis v2.3	MO.Affinity Analysis v2.3		MO.Affinity Analysis v2.3	MO.Affinity Analysis v2.3
Origin of exported data	Origin of exported data		Origin of exported data	Origin of exported data		Origin of exported data	Origin of exported data
Project Title:			Project Title:			Project Title:
Comment:			Comment:			Comment:
Project File Path:			Project File Path:			Project File Path:
Analysis-Set Name:	Analysis-Set #1		Analysis-Set Name:	Analysis-Set #1		Analysis-Set Name:	Analysis-Set #1
Exported from:	Dose-Response (Grouped)		Exported from:	Dose-Response (Grouped)		Exported from:	Dose-Response (Grouped)
Exported on:	2021-11-03 22:28:44		Exported on:	2021-11-03 22:55:33		Exported on:	2021-11-03 23:35:50
Analysis Settings	Analysis Settings		Analysis Settings	Analysis Settings		Analysis Settings	Analysis Settings
Type of Analysis:	MST		Type of Analysis:	MST		Type of Analysis:	MST
Evaluation strategy:	Manual		Evaluation strategy:	Manual		Evaluation strategy:	Manual
Cold Region Start:	-1		Cold Region Start:	-1		Cold Region Start:	-1
Cold Region End:	0		Cold Region End:	0		Cold Region End:	0
Hot Region Start:	0.5		Hot Region Start:	0.5		Hot Region Start:	0.5
Hot Region End:	1.5		Hot Region End:	1.5		Hot Region End:	1.5
Sample Information	Sample Information		Sample Information	Sample Information		Sample Information	Sample Information
Capillary Type:	Monolith NT.115 Capillary		Capillary Type:	Monolith NT.115 Capillary		Capillary Type:	Monolith NT.115 Capillary
Target:	26s		Target:	26s		Target:	26s
TargetConcentration:	1.5e-08		TargetConcentration:	1.5e-08		TargetConcentration:	1.5e-08
Ligand:	usp		Ligand:	usp		Ligand:	usp
Measurement Settings	Measurement Settings		Measurement Settings	Measurement Settings		Measurement Settings	Measurement Settings
MST-Power:	Medium		MST-Power:	Medium		MST-Power:	Medium
Excitation-Power:	20		Excitation-Power:	20		Excitation-Power:	20
Excitation type:	Nano - RED		Excitation type:	Nano - RED		Excitation type:	Nano - RED
Thermostat Setpoint:	(disabled)		Thermostat Setpoint:	(disabled)		Thermostat Setpoint:	(disabled)
Fit Results (Kd)	Fit Results (Kd)		Fit Results (Kd)	Fit Results (Kd)		Fit Results (Kd)	Fit Results (Kd)
Fit Model:	Kd		Fit Model:	Kd		Fit Model:	Kd
Bound	921.901		Bound	921.732		Bound	921.362
Unbound	926.034		Unbound	925.851		Unbound	924.975
Kd	1.08484e-07		Kd	1.48048e-07		Kd	1.48392e-07
TargetConc	00:00:00.001000		TargetConc	00:00:00.001000		TargetConc	00:00:00.001000
Standard Deviation:	0.552195		Standard Deviation:	0.550699		Standard Deviation:	0.747392
Kd Confidence:	4.8441e-08		Kd Confidence:	6.73876e-08		Kd Confidence:	1.04542e-07
Dose Response Curve	Dose Response Curve	Dose Response Curve	Dose Response Curve	Dose Response Curve	Dose Response Curve	Dose Response Curve	Dose Response Curve	Dose Response Curve
Ligand Concentration [M]	Fnorm [‰]	Error Value	Ligand Concentration [M]	Fnorm [‰]	Error Value	Ligand Concentration [M]	Fnorm [‰]	Error Value
4e-06	922.303	0	4e-06	921.991	0	4e-06	922.425	0
2e-06	921.846	0	2e-06	921.492	0	2e-06	920.151	0
1e-06	922.133	0	1e-06	922.386	0	1e-06	922.069	0
5e-07	922.408	0	5e-07	922.964	0	5e-07	921.997	0
2.5e-07	923.538	0	2.5e-07	923.399	0	2.5e-07	923.584	0
1.25e-07	924.343	0	1.25e-07	924.561	0	1.25e-07	923.907	0
6.25e-08	924.794	0	6.25e-08	924.587	0	6.25e-08	923.225	0
3.125e-08	924.782	0	3.125e-08	924.568	0	3.125e-08	923.794	0
1.5625e-08	924.937	0	1.5625e-08	924.759	0	1.5625e-08	924.569	0
7.8125e-09	925.153	0	7.8125e-09	924.978	0	7.8125e-09	924.045	0
3.90625e-09	925.367	0	3.90625e-09	925.586	0	3.90625e-09	925.102	0
1.95312e-09	925.468	0	1.95312e-09	925.321	0	1.95312e-09	924.474	0
9.76562e-10	925.958	0	9.76562e-10	926.099	0	9.76562e-10	925.128	0
4.88281e-10	926.557	0	4.88281e-10	926.026	0	4.88281e-10	924.811	0
2.44141e-10	926.468	0	2.44141e-10	926.866	0	2.44141e-10	925.41	0
1.2207e-10	927.198	0	1.2207e-10	926.532	0	1.2207e-10	926.056	0

## Sheet: ExtFig.1o
NanoTemper Technologies	NanoTemper Technologies		NanoTemper Technologies	NanoTemper Technologies		NanoTemper Technologies	NanoTemper Technologies
MO.Affinity Analysis v2.3	MO.Affinity Analysis v2.3		MO.Affinity Analysis v2.3	MO.Affinity Analysis v2.3		MO.Affinity Analysis v2.3	MO.Affinity Analysis v2.3
Origin of exported data	Origin of exported data		Origin of exported data	Origin of exported data		Origin of exported data	Origin of exported data
Project Title:			Project Title:			Project Title:
Comment:			Comment:			Comment:
Project File Path:			Project File Path:			Project File Path:
Analysis-Set Name:	Analysis-Set #1		Analysis-Set Name:	Analysis-Set #1		Analysis-Set Name:	Analysis-Set #1
Exported from:	Dose-Response (Grouped)		Exported from:	Dose-Response (Grouped)		Exported from:	Dose-Response (Grouped)
Exported on:	2021-11-03 21:36:19		Exported on:	2021-11-04 00:30:35		Exported on:	2021-11-04 01:09:27
Analysis Settings	Analysis Settings		Analysis Settings	Analysis Settings		Analysis Settings	Analysis Settings
Type of Analysis:	MST		Type of Analysis:	MST		Type of Analysis:	MST
Evaluation strategy:	Manual		Evaluation strategy:	Manual		Evaluation strategy:	Manual
Cold Region Start:	-1		Cold Region Start:	-1		Cold Region Start:	-1
Cold Region End:	0		Cold Region End:	0		Cold Region End:	0
Hot Region Start:	0.5		Hot Region Start:	0.5		Hot Region Start:	0.5
Hot Region End:	1.5		Hot Region End:	1.5		Hot Region End:	1.5
Sample Information	Sample Information		Sample Information	Sample Information		Sample Information	Sample Information
Capillary Type:	Monolith NT.115 Capillary		Capillary Type:	Monolith NT.115 Capillary		Capillary Type:	Monolith NT.115 Capillary
Target:	26s		Target:	26s		Target:	26s
TargetConcentration:	1.5e-08		TargetConcentration:	1.5e-08		TargetConcentration:	1.5e-08
Ligand:	usp14+sic1-ubn		Ligand:	usp14+sic1-ubn		Ligand:	usp14+sic1-ubn
Measurement Settings	Measurement Settings		Measurement Settings	Measurement Settings		Measurement Settings	Measurement Settings
MST-Power:	Medium		MST-Power:	Medium		MST-Power:	Medium
Excitation-Power:	20		Excitation-Power:	20		Excitation-Power:	20
Excitation type:	Nano - RED		Excitation type:	Nano - RED		Excitation type:	Nano - RED
Thermostat Setpoint:	(disabled)		Thermostat Setpoint:	(disabled)		Thermostat Setpoint:	(disabled)
Fit Results (Kd)	Fit Results (Kd)		Fit Results (Kd)	Fit Results (Kd)		Fit Results (Kd)	Fit Results (Kd)
Fit Model:	Kd		Fit Model:	Kd		Fit Model:	Kd
Bound	921.821		Bound	921.662		Bound	921.663
Unbound	924.409		Unbound	923.596		Unbound	923.753
Kd	5.40832e-08		Kd	1.57418e-08		Kd	6.18224e-08
TargetConc	00:00:00.001000		TargetConc	00:00:00.001000		TargetConc	00:00:00.001000
Standard Deviation:	0.262918		Standard Deviation:	0.204692		Standard Deviation:	0.313609
Kd Confidence:	1.87367e-08		Kd Confidence:	6.23647e-09		Kd Confidence:	3.07618e-08
Dose Response Curve	Dose Response Curve	Dose Response Curve	Dose Response Curve	Dose Response Curve	Dose Response Curve	Dose Response Curve	Dose Response Curve	Dose Response Curve
Ligand Concentration [M]	Fnorm [‰]	Error Value	Ligand Concentration [M]	Fnorm [‰]	Error Value	Ligand Concentration [M]	Fnorm [‰]	Error Value
4e-06	921.729	0	4e-06	921.701	0	4e-06	921.41	0
2e-06	922.03	0	2e-06	921.586	0	2e-06	922.006	0
1e-06	921.701	0	1e-06	921.575	0	1e-06	921.877	0
5e-07	922.101	0	5e-07	921.716	0	5e-07	921.719	0
2.5e-07	922.592	0	2.5e-07	921.719	0	2.5e-07	922.058	0
1.25e-07	922.654	0	1.25e-07	922.052	0	1.25e-07	922.654	0
6.25e-08	923.27	0	6.25e-08	922.494	0	6.25e-08	922.907	0
3.125e-08	923.355	0	3.125e-08	922.308	0	3.125e-08	922.584	0
Outlier:0.000000015625	925.648	0	1.5625e-08	922.711	0	1.5625e-08	923.787	0
7.8125e-09	923.646	0	7.8125e-09	923.018	0	7.8125e-09	923.4	0
3.90625e-09	924.462	0	3.90625e-09	923.279	0	3.90625e-09	923.206	0
1.95312e-09	924.145	0	1.95312e-09	923.469	0	1.95312e-09	923.823	0
9.76562e-10	924.168	0	9.76562e-10	923.808	0	9.76562e-10	923.906	0
4.88281e-10	924.467	0	4.88281e-10	923.571	0	4.88281e-10	923.676	0
2.44141e-10	924.826	0	2.44141e-10	923.249	0	2.44141e-10	924.211	0
1.2207e-10	924.564	0	1.2207e-10	923.899	0	1.2207e-10	923.522	0
