# Supplementary material for: USP14-regulated allostery of the human proteasome by time-resolved cryo-EM
Source: Nature. 2022 Apr 27;605(7910):567–74. doi: 10.1038/s41586-022-04671-8 (PMC9117149; doi:10.1038/s41586-022-04671-8)
Supplement: Supplementary file 7 — Source Data Extended Data Fig. 7 [file 41586_2022_4671_MOESM7_ESM.xlsx]

## Sheet: ExtFig.7h
	RPT1-Y249	RPT2-Y259	RPT6-F223	RPT3-Y239	RPT4-Y207	RPT5-F260
EA1UBL	37.3	34.6	47.9	55.9	47.5	41.9
EA2.0UBL	36.5	32.9	45.2	54.8	47	42.1
EA2.1UBL	37	33.3	47.9	55.9	47.8	42.3
SBUSP14	36.9	34.9	47.1	56.2	48.2	42.2
SCUSP14	38.1	35.1	45.8	55.8	48.7	43.5
SD4USP14	38.9	34	53.1	54.4	49	43.6
SD5USP14	53.5	51.9	50.6	45.2	41.3	36.9

## Sheet: ExtFig.7i
	EA1UBL	EA2.0UBL	EA2.1UBL	SBUSP14	SCUSP14	SD4USP14	SD5USP14	ED4USP14	ED5USP14	ED0USP14	ED1USP14	ED2.0USP14	ED2.1USP14
EA1UBL	0	0.388	0.75	1.288	2.058	3.331	6.785	3.959	7.164	8.036	8.015	6.988	6.763
EA2.0UBL	0.388	0	0.708	1.341	2.079	3.34	6.855	3.913	7.251	8.002	7.916	7.07	6.695
EA2.1UBL	0.75	0.708	0	1.95	2.617	3.716	6.983	4.042	7.272	8.282	8.318	7.628	7.287
SBUSP14	1.288	1.341	1.95	0	1.14	2.947	7.721	3.539	8.394	7.404	7.241	6.583	6.491
SCUSP14	2.058	2.079	2.617	1.14	0	2.205	7.375	3.096	8.155	7.255	7.125	6.563	6.412
SD4USP14	3.331	3.34	3.716	2.947	2.205	0	5.119	2.564	5.8	7.187	7.195	6.779	6.872
SD5USP14	6.785	6.855	6.983	7.721	7.375	5.119	0	3.853	1.753	4.287	4.966	6.005	7.161
ED4USP14	3.959	3.913	4.042	3.539	3.096	2.564	3.853	0	4.342	7.133	7.342	7.472	7.814
ED5USP14	7.164	7.251	7.272	8.394	8.155	5.8	1.753	4.342	0	4.138	4.966	6.466	7.766
ED0USP14	8.036	8.002	8.282	7.404	7.255	7.187	4.287	7.133	4.138	0	1.583	4.063	5.464
ED1USP14	8.015	7.916	8.318	7.241	7.125	7.195	4.966	7.342	4.966	1.583	0	2.812	4.488
ED2.0USP14	6.988	7.07	7.628	6.583	6.563	6.779	6.005	7.472	6.466	4.063	2.812	0	1.699
ED2.1USP14	6.763	6.695	7.287	6.491	6.412	6.872	7.161	7.814	7.766	5.464	4.488	1.699	0
