# Supplementary material for: USP14-regulated allostery of the human proteasome by time-resolved cryo-EM
Source: Nature. 2022 Apr 27;605(7910):567–74. doi: 10.1038/s41586-022-04671-8 (PMC9117149; doi:10.1038/s41586-022-04671-8)
Supplement: Supplementary file 8 — Source Data Extended Data Fig. 9 [file 41586_2022_4671_MOESM8_ESM.xlsx]

## Sheet: ExtFig.9c
	1	2	3	blank	1-blank	2-blank	3-blank
blank	3.14208	3.17959	3.11232	3.14466	-0.00258333	0.0349267	-0.0323433
USP14-free	2.77123	3.3314	3.05211	3.14466	-0.373433	0.186737	-0.0925533							1	2	3	4	5	6	7	8	9	p-value
W/O	4.56528	4.57458	4.34735	3.14466	1.42062	1.42992	1.20269	1.35107	1.05147	1.05836	0.890171		W/O	1.05147	1.05836	0.890171	0.905607	1.12993	0.964462	0.929406	1.18408	0.886512	0.0052
WT	5.9968	6.49805	5.62063	3.14466	2.85214	3.35339	2.47597	1.35107	2.11102	2.48202	1.83259		WT	2.11102	2.48202	1.83259	1.08135	1.21516	1.10677	1.33184	1.70432	1.57122
Y285A	5.41409	6.58037	5.42753	3.14466	2.26943	3.43571	2.28287	1.35107	1.67972	2.54295	1.68967		Y285A	1.67972	2.54295	1.68967	0.92656	0.962246	0.94293	1.36091	1.45124	1.6736	0.576
Y285A,R371A	5.50294	5.59492	5.07669	3.14466	2.35828	2.45026	1.93203	1.35107	1.74548	1.81356	1.42999		Y285A,R371A	1.74548	1.81356	1.42999	0.726084	0.883044	1.31423	1.51127	1.48878	1.71452	0.337
N383A	5.23949	5.98878	5.12629	3.14466	2.09483	2.84412	1.98163	1.35107	1.55049	2.10508	1.46671		N383A	1.55049	2.10508	1.46671	0.772537	1.06955	1.245	1.35071	1.49672	1.62035	0.348
R371A	5.38974	5.8121	5.31522	3.14466	2.24508	2.66744	2.17056	1.35107	1.6617	1.97431	1.60654		R371A	1.6617	1.97431	1.60654	0.867409	1.08254		1.48238	1.97245		0.723
blank	3.50097	3.16422	3.5542	3.40646	0.0945067	-0.242243	0.147737
USP14-free	3.40735	3.50998	3.17796	3.40646	0.000886667	0.103517	-0.228503
W/O	5.45342	5.96046	5.58645	3.40646	2.04696	2.554	2.17999	2.26031	0.905607	1.12993	0.964462
WT	5.85065	6.1531	5.9081	3.40646	2.44419	2.74664	2.50164	2.26031	1.08135	1.21516	1.10677
Y285A	5.50078	5.58144	5.53778	3.40646	2.09432	2.17498	2.13132	2.26031	0.92656	0.962246	0.94293
Y285A,R371A	5.04764	5.40242	6.37703	3.40646	1.64118	1.99596	2.97057	2.26031	0.726084	0.883044	1.31423
N383A	5.15264	5.82398	6.22056	3.40646	1.74618	2.41752	2.8141	2.26031	0.772537	1.06955	1.245
R371A	5.36708	5.85334		3.40646	1.96062	2.44688		2.26031	0.867409	1.08254
blank	3.05951		3.09421	3.07686	-0.01735	-3.07686	0.01735
USP14-free	3.19159	3.1553	3.38366	3.07686	0.11473	0.07844	0.3068
W/O	4.92983	5.43758	4.84431	3.07686	1.85297	2.36072	1.76745	1.99371	0.929406	1.18408	0.886512
WT	5.73216	6.47479	6.20943	3.07686	2.6553	3.39793	3.13257	1.99371	1.33184	1.70432	1.57122
Y285A	5.79012	5.97022	6.41353	3.07686	2.71326	2.89336	3.33667	1.99371	1.36091	1.45124	1.6736
Y285A,R371A	6.0899	6.04507	6.49513	3.07686	3.01304	2.96821	3.41827	1.99371	1.51127	1.48878	1.71452
N383A	5.76979	6.06089	6.30738	3.07686	2.69293	2.98403	3.23052	1.99371	1.35071	1.49672	1.62035
R371A	6.0323	7.00936		3.07686	2.95544	3.9325		1.99371	1.48238	1.97245

## Sheet: ExtFig.9d
	1	2	3	ave-con	1-con	2-con	3-con	ave/WT	1 % WT	2 % WT	3 % WT
control	1.7684	1.51511	1.78084	1.68812										1	2	3	4	5	6	7	8	9	p-value
ADD TEED	3.45327	3.60427	3.57691	1.68812	1.76515	1.91615	1.88879	2.33198	75.6932	82.1684	80.9951		ADD TEED	75.6932	82.1684	80.9951	76.1139	88.8446	82.5445	72.935	69.0181	79.4739	7.25e-08
E90K,D91A	3.11822	3.17041	3.27737	1.68812	1.4301	1.48229	1.58925	2.33198	61.3256	63.5636	68.1503		E90K,D91A	61.3256	63.5636	68.1503	68.0534	77.5083	74.6839	57.5644	66.531	69.117	2.96e-10
Delta 93-96	3.25834	3.38712	3.51451	1.68812	1.57022	1.699	1.82639	2.33198	67.3342	72.8566	78.3193		Delta 93-96	67.3342	72.8566	78.3193	72.0642	74.7245	58.95	62.0062	73.7501	57.742	1.38e-07
C114A	1.7483	1.69368	1.6255	1.68812	0.0601823	0.00556233	-0.0626177	2.33198	2.58074	0.238524	-2.68517		C114A	2.58074	0.238524	-2.68517	1.14092	4.27688	1.61113	4.01574	-6.49459	0.151315
WT	4.0457	4.03449	3.98011	1.68812	2.35758	2.34637	2.29199	2.33198	101.098	100.617	98.2851		WT	101.098	100.617	98.2851	97.8321	106.086	96.0823	104.746	96.1391	99.1148
control	1.47693	1.24427	1.75286	1.49135
ADD TEED	3.14083	3.41672	3.28019	1.49135	1.64948	1.92537	1.78884	2.16712	76.1139	88.8446	82.5445
E90K,D91A	2.96615	3.17105	3.10984	1.49135	1.47479	1.6797	1.61849	2.16712	68.0534	77.5083	74.6839
Delta 93-96	3.05307	3.11072	2.76887	1.49135	1.56171	1.61937	1.27752	2.16712	72.0642	74.7245	58.95
C114A	1.51608	1.58404	1.52627	1.49135	0.024725	0.092685	0.034915	2.16712	1.14092	4.27688	1.61113
WT	3.61149	3.79035	3.57357	1.49135	2.12014	2.299	2.08222	2.16712	97.8321	106.086	96.0823
control	1.76907	1.63384	1.68684	1.69658
ADD TEED	3.48805	3.39184	3.64866	1.69658	1.79147	1.69526	1.95208	2.45625	72.935	69.0181	79.4739
E90K,D91A	3.11051	3.33075	3.39427	1.69658	1.41393	1.63417	1.69769	2.45625	57.5644	66.531	69.117
Delta 93-96	3.21961	3.50807	3.11487	1.69658	1.52303	1.81149	1.41829	2.45625	62.0062	73.7501	57.742
C114A	1.79522	1.53706	1.7003	1.69658	0.0986367	-0.159523	0.00371667	2.45625	4.01574	-6.49459	0.151315
WT	4.26941	4.058	4.13109	1.69658	2.57283	2.36142	2.43451	2.45625	104.746	96.1391	99.1148

## Sheet: ExtFig.9e
	1	2	3	con	1-con	2-con	3-con	ave/WT	1 % WT	2 % WT	3 % WT			1	2	3	4	5	6	7	8	9	p-value
blank	0.185388	0.200022	0.216629	0.20068	-0.0152917	-0.000657667	0.0159493	0.162739	-9.39646	-0.404124	9.80058		wt	78.7344	98.31	122.956	103.291	121.859	74.8501	109.844	91.0913	99.0642
wt	0.328811	0.360668	0.400776	0.20068	0.128131	0.159988	0.200096	0.162739	78.7344	98.31	122.956		C114A	-2.57816	-0.149729	5.62149	-1.03215	-6.69745	6.21038	-7.57941	2.93364	4.59651	2.11e-08
C114A	0.196484	0.200436	0.209828	0.20068	-0.00419567	-0.000243667	0.00914833	0.162739	-2.57816	-0.149729	5.62149		E202K	19.7232	12.8736	22.6254	4.91928	7.83072	26.7213	33.2607	18.1621	18.3602	7.65e-10
E202K	0.232777	0.22163	0.2375	0.20068	0.0320973	0.0209503	0.0368203	0.162739	19.7232	12.8736	22.6254		F331A,Y333H	108.381	102.998	126.692	96.8521	181.541	148.265	106.659	106.041	107.483	0.0753
F331A,Y333H	0.377058	0.368297	0.406856	0.20068	0.176378	0.167617	0.206176	0.162739	108.381	102.998	126.692		K334Q	17.3089	10.7137	1.98314	21.2034	14.1835	9.3123	16.0982	-6.01954	14.8817	1.85e-10
K334Q	0.228848	0.218115	0.203907	0.20068	0.0281683	0.0174353	0.00322733	0.162739	17.3089	10.7137	1.98314		V343A,L344A	83.3676	59.8188	69.5258	174.658	133.117	76.8311	111.165	101.918	111.345	0.8569
V343A,L344A	0.336351	0.298028	0.313825	0.20068	0.135671	0.0973483	0.113145	0.162739	83.3676	59.8188	69.5258		F332A	31.7609	35.5302	47.861	65.6714	90.0791	69.8378	80.0592	76.1494	88.5134	0.0016
F332A	0.252367	0.258501	0.278568	0.20068	0.0516873	0.0578213	0.0778883	0.162739	31.7609	35.5302	47.861		W472A	75.3363	66.7661	87.1043	56.3695	142.511	138.277	52.2936	85.8235	73.9352	0.2874
W472A	0.323281	0.309334	0.342432	0.20068	0.122601	0.108654	0.141752	0.162739	75.3363	66.7661	87.1043		E90K,D91A	50.7294	60.5949	43.3894	78.1347	52.635	106.647	121.252	112.492	117.694	0.174
E90K,D91A	0.283236	0.299291	0.271291	0.20068	0.0825563	0.0986113	0.0706113	0.162739	50.7294	60.5949	43.3894		TEEQ	87.3003	70.4205	80.6319	55.3747	42.4951	85.411	67.2201	82.8889	79.1626	0.0021
TEEQ	0.342751	0.315281	0.331899	0.20068	0.142071	0.114601	0.131219	0.162739	87.3003	70.4205	80.6319		Delta93-96	51.5473	33.5018	69.7396	92.2106	119.12	45.5202	64.8467	80.413	71.1752	0.0096
Delta93-96	0.284567	0.2552	0.314173	0.20068	0.0838873	0.0545203	0.113493	0.162739	51.5473	33.5018	69.7396
blank	0.248213	0.199895	0.246253	0.231454	0.0167593	-0.0315587	0.0147993	0.127566	13.1378	-24.7391	11.6013
wt	0.363218	0.386904	0.326937	0.231454	0.131764	0.15545	0.0954833	0.127566	103.291	121.859	74.8501
C114A	0.230137	0.22291	0.239376	0.231454	-0.00131667	-0.00854367	0.00792233	0.127566	-1.03215	-6.69745	6.21038
E202K	0.237729	0.241443	0.265541	0.231454	0.00627533	0.00998933	0.0340873	0.127566	4.91928	7.83072	26.7213
F331A,Y333H	0.355004	0.463038	0.42059	0.231454	0.12355	0.231584	0.189136	0.127566	96.8521	181.541	148.265
K334Q	0.258502	0.249547	0.243333	0.231454	0.0270483	0.0180933	0.0118793	0.127566	21.2034	14.1835	9.3123
V343A,L344A	0.454258	0.401266	0.329464	0.231454	0.222804	0.169812	0.0980103	0.127566	174.658	133.117	76.8311
F332A	0.315228	0.346364	0.320543	0.231454	0.0837743	0.11491	0.0890893	0.127566	65.6714	90.0791	69.8378
W472A	0.303362	0.413249	0.407848	0.231454	0.0719083	0.181795	0.176394	0.127566	56.3695	142.511	138.277
E90K,D91A	0.331127	0.298598	0.367499	0.231454	0.0996733	0.0671443	0.136045	0.127566	78.1347	52.635	106.647
TEEQ	0.302093	0.285663	0.340409	0.231454	0.0706393	0.0542093	0.108955	0.127566	55.3747	42.4951	85.411
Delta93-96	0.349083	0.38341	0.289522	0.231454	0.117629	0.151956	0.0580683	0.127566	92.2106	119.12	45.5202
blank	0.219118	0.221949	0.237782	0.226283	-0.007165	-0.004334	0.011499	0.200979	-3.56505	-2.15645	5.7215
wt	0.447047	0.409357	0.425381	0.226283	0.220764	0.183074	0.199098	0.200979	109.844	91.0913	99.0642
C114A	0.21105	0.232179	0.235521	0.226283	-0.015233	0.005896	0.009238	0.200979	-7.57941	2.93364	4.59651
E202K	0.29313	0.262785	0.263183	0.226283	0.066847	0.036502	0.0369	0.200979	33.2607	18.1621	18.3602
F331A,Y333H	0.440644	0.439402	0.4423	0.226283	0.214361	0.213119	0.216017	0.200979	106.659	106.041	107.483
K334Q	0.258637	0.214185	0.256192	0.226283	0.032354	-0.012098	0.029909	0.200979	16.0982	-6.01954	14.8817
V343A,L344A	0.449701	0.431117	0.450063	0.226283	0.223418	0.204834	0.22378	0.200979	111.165	101.918	111.345
F332A	0.387185	0.379327	0.404176	0.226283	0.160902	0.153044	0.177893	0.200979	80.0592	76.1494	88.5134
W472A	0.331382	0.39877	0.374877	0.226283	0.105099	0.172487	0.148594	0.200979	52.2936	85.8235	73.9352
E90K,D91A	0.469973	0.452368	0.462822	0.226283	0.24369	0.226085	0.236539	0.200979	121.252	112.492	117.694
TEEQ	0.361381	0.392872	0.385383	0.226283	0.135098	0.166589	0.1591	0.200979	67.2201	82.8889	79.1626
Delta93-96	0.356611	0.387896	0.36933	0.226283	0.130328	0.161613	0.143047	0.200979	64.8467	80.413	71.1752
